# Supplementary material for: Mandibular range of motion in children with juvenile idiopathic arthritis with and without clinically established temporomandibular joint involvement and in healthy children; a cross-sectional study
Source: Pediatr Rheumatol Online J. 2021 Jul 3;19:106. doi: 10.1186/s12969-021-00583-5 (PMC8254997; doi:10.1186/s12969-021-00583-5)
Supplement: Supplementary file 3 — Additional file 3. [file 12969_2021_583_MOESM3_ESM.zip]

Archive with 2 entries (2 files):
- Additional file 3, captions.docx
- Additional file 3, figure.eps
